# Supplementary material for: Solubility Determination and Comprehensive Analysis of the New Heat-Resistant Energetic Material TNBP
Source: Molecules. 2023 Mar 7;28(6):2424. doi: 10.3390/molecules28062424 (PMC10054621; doi:10.3390/molecules28062424)
Supplement: Supplementary file 1 [file molecules-28-02424-s001.zip]

Archive with 1 entries (1 files):
- molecules-2220721-supplementary.pdf
